# Supplementary material for: Identification of Near Geographical Origin of Wolfberries by a Combination of Hyperspectral Imaging and Multi-Task Residual Fully Convolutional Network
Source: Foods. 2022 Jun 29;11(13):1936. doi: 10.3390/foods11131936 (PMC9265825; doi:10.3390/foods11131936)
Supplement: Supplementary file 1 [file foods-11-01936-s001.zip]

Archive with 1 entries (1 files):
- foods-1751956-supplementary.pdf
